# Supplementary material for: Fabrication and Characterization of a Flexible Non-Enzymatic Electrochemical Glucose Sensor Using a Cu Nanoparticle/Laser-Induced Graphene Fiber/Porous Laser-Induced Graphene Network Electrode
Source: Sensors (Basel). 2025 Apr 7;25(7):2341. doi: 10.3390/s25072341 (PMC11991655; doi:10.3390/s25072341)
Supplement: Supplementary file 1 [file sensors-25-02341-s001.zip]

Archive with 1 entries (1 files):
- sensors-3503703-supplementary.pdf
